# Supplementary material for: Boosting Performance of Self-Polarized Fully Printed Piezoelectric Nanogenerators via Modulated Strength of Hydrogen Bonding Interactions
Source: Nanomaterials (Basel). 2021 Jul 25;11(8):1908. doi: 10.3390/nano11081908 (PMC8401582; doi:10.3390/nano11081908)
Supplement: Supplementary file 1 [file nanomaterials-11-01908-s001.zip]

Archive with 1 entries (1 files):
- nanomaterials-1285921-supplementary.pdf
